# Supplementary material for: Confidence intervals for ratio of means of delta-lognormal distributions based on left-censored data with application to rainfall data in Thailand
Source: PeerJ. 2023 Nov 9;11:e16397. doi: 10.7717/peerj.16397 (PMC10640850; doi:10.7717/peerj.16397)
Supplement: Supplemental Information 1 — (A) Chiang Rai (B) Chiang Mai. [file peerj-11-16397-s001.csv]

Dataset S1. The daily rainfall data of Chiang Rai and Chiang Mai provinces.
Chiang Rai province	Chiang Mai province
0.0	0.0
0.4	0.0
0.5	0.0
0.0	0.0
0.0	41.9
0.0	0.4
0.1	0.0
0.0	0.0
0.2	0.1
0.0	0.0
0.0	0.0
0.0	0.0
0.0	0.0
3.3	0.0
21.0	1.3
7.9	0.0
0.2	0.2
0.0	-
-	-
2.5	0.0
0.0	0.0
0.0	0.0
47.5	23.1
0.5	0.0
0.0	0.1
10.4	-
0.0	0.0
0.0	-
9.0	5.4
-	8.7
